# Supplementary material for: Mec1-Rad53 Signaling Regulates DNA Damage-Induced Autophagy and Pathogenicity in Candida albicans
Source: J Fungi (Basel). 2023 Dec 9;9(12):1181. doi: 10.3390/jof9121181 (PMC10744610; doi:10.3390/jof9121181)
Supplement: Supplementary file 1 [file jof-09-01181-s001.zip]

Archive with 5 entries (5 files):
- FigureS1.pdf
- FigureS2.pdf
- Molecular characterization of strains.pdf
- TableS1.pdf
- TableS2.pdf
